# Supplementary material for: Predictive Minisci late stage functionalization with transfer learning
Source: Nat Commun. 2024 Jan 15;15:426. doi: 10.1038/s41467-023-42145-1 (PMC10789750; doi:10.1038/s41467-023-42145-1)
Supplement: Supplementary file 3 — Source Data [file 41467_2023_42145_MOESM3_ESM.xlsx]

## Sheet: Figure 1C
	Figure 1C
	Reaction Sites in Each Molecule
	Number of Reaction Sites	Number of Molecules
	0	1669
	1	340
	2	283
	3	162
	4+	159
	Molecule Size Distribution
	Number of Reaction Sites	Number of Molecules
	> 10	50
	10-19	555
	20-29	835
	30-39	1086
	40+	87

## Sheet: Figure 4A
	Figure 4A
	Left (F-Scores)							Center (Accuracy)							Right (Area Under Receiver Operating Curve - AUROC)
	Basic MPNN	Trial 1	Trial 2	Trial 3	Trial 4	Trial 5		Basic MPNN	Trial 1	Trial 2	Trial 3	Trial 4	Trial 5		Basic MPNN	Trial 1	Trial 2	Trial 3	Trial 4	Trial 5
	F-Score	0.26	0.37	0.43	0.44	0.57		Accuracy	0.94	0.94	0.93	0.95	0.95		AUROC	0.59	0.64	0.71	0.67	0.76
	Mean	0.414						Mean	0.942						Mean	0.674
	Std	0.112827						Std	0.0083666						Std	0.0650385
	Standard Error	0.0504579						Standard Error	0.00374166						Standard Error	0.0290861
	Universal Node	Trial 1	Trial 2	Trial 3	Trial 4	Trial 5		Universal Node	Trial 1	Trial 2	Trial 3	Trial 4	Trial 5		Universal Node	Trial 1	Trial 2	Trial 3	Trial 4	Trial 5
	F-Score	0.46	0.5	0.44	0.45	0.45		Accuracy	0.94	0.93	0.94	0.94	0.93		AUROC	0.7	0.78	0.69	0.72	0.73
	Mean	0.46						Mean	0.936						Mean	0.724
	Std	0.0234521						Std	0.00547723						Std	0.0350714
	Standard Error	0.0104881						Standard Error	0.00244949						Standard Error	0.0156844
	NMR Transfer Learn	Trial 1	Trial 2	Trial 3	Trial 4	Trial 5		NMR Transfer Learn	Trial 1	Trial 2	Trial 3	Trial 4	Trial 5		NMR Transfer Learn	Trial 1	Trial 2	Trial 3	Trial 4	Trial 5
	F-Score	0.54	0.6	0.61	0.55	0.57		Accuracy	0.95	0.96	0.95	0.96	0.96		AUROC	0.75	0.75	0.79	0.69	0.76
	Mean	0.574						Mean	0.956						Mean	0.748
	Std	0.0304959						Std	0.00547723						Std	0.0363318
	Standard Error	0.0136382						Standard Error	0.00244949						Standard Error	0.0162481
	NMR Transfer Learn (Fukui)	Trial 1	Trial 2	Trial 3	Trial 4	Trial 5		NMR Transfer Learn (Fukui)	Trial 1	Trial 2	Trial 3	Trial 4	Trial 5		NMR Transfer Learn (Fukui)	Trial 1	Trial 2	Trial 3	Trial 4	Trial 5
	F-Score	0.57	0.49	0.52	0.58	0.5		Accuracy	0.95	0.94	0.95	0.95	0.94		AUROC	0.7	0.74	0.7	0.72	0.75
	Mean	0.532						Mean	0.946						Mean	0.722
	Std	0.0408656						Std	0.00547723						Std	0.0228035
	Standard Error	0.0182757						Standard Error	0.00244949						Standard Error	0.010198
	Fukui	Trial 1						Fukui	Trial 1						Fukui	Trial 1
	F-Score	0.26						Accuracy	0.9						AUROC	0.57
	Mean	0.26						Mean	0.9						Mean	0.57
	Std	N/A						Std	N/A						Std	N/A
	Standard Error	N/A						Standard Error	N/A						Standard Error	N/A
	Random Forest	Trial 1	Trial 2	Trial 3	Trial 4	Trial 5		Random Forest	Trial 1	Trial 2	Trial 3	Trial 4	Trial 5		Random Forest	Trial 1	Trial 2	Trial 3	Trial 4	Trial 5
	F-Score	0.1	0.1	0.1	0.1	0.1		Accuracy	0.93	0.93	0.93	0.93	0.93		AUROC	0.53	0.53	0.53	0.53	0.53
	Mean	0.1						Mean	0.93						Mean	0.53
	Std	0						Std	0						Std	0
	Standard Error	0						Standard Error	0						Standard Error	0

## Sheet: Figure 4B
	Figure 4B
	Left (F-Scores)							Center (Accuracy)							Right (Area Under Receiver Operating Curve - AUROC)
	NMR Transfer Learn	Trial 1	Trial 2	Trial 3	Trial 4	Trial 5		NMR Transfer Learn	Trial 1	Trial 2	Trial 3	Trial 4	Trial 5		NMR Transfer Learn	Trial 1	Trial 2	Trial 3	Trial 4	Trial 5
	F-Score	0.48	0.5	0.5	0.53	0.41		Accuracy	0.94	0.94	0.94	0.94	0.94		AUROC	0.69	0.72	0.72	0.73	0.66
	Mean	0.484						Mean	0.94						Mean	0.704
	Std	0.0450555						Std	1.24127e-16						Std	0.0288097
	Standard Error	0.0201494						Standard Error	5.55112e-17						Standard Error	0.0128841
	Fukui	Trial 1						Fukui	Trial 1						Fukui	Trial 1
	F-Score	0.2						Accuracy	0.94						AUROC	0.61
	Mean	0.2						Mean	0.94						Mean	0.61
	Std	0						Std	0						Std	0
	Standard Error	0						Standard Error	0						Standard Error	0

## Sheet: Figure 4C
	Figure 4C
	ml-QM-GNN	Trial 1	Trial 2	Trial 3	Trial 4	Trial 5
	Top-1 Accuracy	0.08	0.2	0.12	0.08	0.08
	Mean	0.112
	Std	0.0521536
	Standard Error	0.0233238
	Meta-UGT	Trial 1	Trial 2	Trial 3	Trial 4	Trial 5
	Top-1 Accuracy	0.36	0.4	0.36	0.56	0.4
	Mean	0.416
	Std	0.0829458
	Standard Error	0.0370945
	NMR Transfer Learn	Trial 1	Trial 2	Trial 3	Trial 4	Trial 5
	Top-1 Accuracy	0.76	0.8	0.8	0.68	0.68
	Mean	0.744
	Std	0.060663
	Standard Error	0.0271293

## Sheet: Figure 5B
	Figure 5B
		F-Score	Accuracy	AUROC
	MPNN_LSF	0.44	0.92	0.64
	NMR Transfer Learn (Fukui)	0.41	0.91	0.65
	Fukui	0.31	0.88	0.6

## Sheet: Figure 5C
	Figure 5C
		F-Score
	MPNN_P450	0.53
	Fukui (P450 Test Set)	0.19
	MPNN_LSF (LSF Test Set)	0.61
	Fukui (LSF Test Set)	0.2
	MPNN_LSF (Prospective Test Set)	0.44
	NMR Transfer Learn (Fukui) (Prospective Test Set)	0.41
	Fukui	0.31

## Sheet: Figure S1
	Figure S1
	None	Trial 1	Trial 2	Trial 3	Trial 4	Trial 5
	F-Score	0.54	0.6	0.61	0.55	0.57
	Mean	0.574
	Std	0.0304959
	Standard Error	0.0136382
	P450	Trial 1	Trial 2	Trial 3	Trial 4	Trial 5
	F-Score	0.47	0.43	0.4	0.47	0.39
	Mean	0.432
	Std	0.0376829
	Standard Error	0.0168523
	Electrochemistry	Trial 1	Trial 2	Trial 3	Trial 4	Trial 5
	F-Score	0.48	0.57	0.46	0.53	0.51
	Mean	0.51
	Std	0.0430116
	Standard Error	0.0192354
	Photoredox	Trial 1	Trial 2	Trial 3	Trial 4	Trial 5
	F-Score	0.45	0.55	0.43	0.44	0.48
	Mean	0.47
	Std	0.0484768
	Standard Error	0.0216795

## Sheet: Figure S2
	Figure S2
	MPNN_LSF F-Scores (no weights)	Trial 1	Trial 2	Trial 3	Trial 4	Trial 5		MPNN_LSF F-Scores (weight 1)	Trial 1	Trial 2	Trial 3	Trial 4	Trial 5		MPNN_LSF F-Scores (weight 2)	Trial 1	Trial 2	Trial 3	Trial 4	Trial 5		MPNN_LSF F-Scores (weight 3)	Trial 1	Trial 2	Trial 3	Trial 4	Trial 5
	F-Score	0.33	0.37	0.35	0.41	0.31		F-Score	0.32	0.3	0.44	0.47	0.34		F-Score	0.55	0.55	0.62	0.56	0.58		F-Score	0.54	0.6	0.61	0.55	0.57
	Mean	0.354						Mean	0.374						Mean	0.572						Mean	0.574
	Std	0.0384708						Std	0.0760263						Std	0.0294958						Std	0.0304959
	Standard Error	0.0172047						Standard Error	0.034						Standard Error	0.0131909						Standard Error	0.0136382
	MPNN_P450 F-Scores (no weights)	Trial 1	Trial 2	Trial 3	Trial 4	Trial 5		MPNN_P450 F-Scores (weight 1)	Trial 1	Trial 2	Trial 3	Trial 4	Trial 5		MPNN_P450 F-Scores (weight 2)	Trial 1	Trial 2	Trial 3	Trial 4	Trial 5		MPNN_P450 F-Scores (weight 3)	Trial 1	Trial 2	Trial 3	Trial 4	Trial 5
	F-Score	0.38	0.3	0.33	0.43	0.41		F-Score	0.53	0.5	0.44	0.49	0.44		F-Score	0.5	0.43	0.42	0.48	0.5		F-Score	0.48	0.5	0.5	0.53	0.41
	Mean	0.37						Mean	0.48						Mean	0.466						Mean	0.484
	Std	0.0543139						Std	0.03937						Std	0.0384708						Std	0.0450555
	Standard Error	0.0242899						Standard Error	0.0176068						Standard Error	0.0172047						Standard Error	0.0201494
	MPNN_LSF Normalized EKS Score (no weights)	Trial 1	Trial 2	Trial 3	Trial 4	Trial 5		MPNN_LSF Normalized EKS Score (weight 1)	Trial 1	Trial 2	Trial 3	Trial 4	Trial 5		MPNN_LSF Normalized EKS Score (weight 2)	Trial 1	Trial 2	Trial 3	Trial 4	Trial 5		MPNN_LSF Normalized EKS Score (weight 3)	Trial 1	Trial 2	Trial 3	Trial 4	Trial 5
	EKS Score	0.21	0.24	0.25	0.28	0.21		EKS Score	0.24	0.21	0.31	0.32	0.23		EKS Score	0.28	0.33	0.38	0.27	0.35		EKS Score	0.32	0.45	0.38	0.45	0.35
	Mean	0.238						Mean	0.262						Mean	0.322						Mean	0.39
	Std	0.0294958						Std	0.0496991						Std	0.0465833						Std	0.0587367
	Standard Error	0.0131909						Standard Error	0.0222261						Standard Error	0.0208327						Standard Error	0.0262679
	MPNN_P450 Normalized EKS Score (no weights)	Trial 1	Trial 2	Trial 3	Trial 4	Trial 5		MPNN_P450 Normalized EKS Score (weight 1)	Trial 1	Trial 2	Trial 3	Trial 4	Trial 5		MPNN_P450 Normalized EKS Score (weight 2)	Trial 1	Trial 2	Trial 3	Trial 4	Trial 5		MPNN_P450 Normalized EKS Score (weight 3)	Trial 1	Trial 2	Trial 3	Trial 4	Trial 5
	EKS Score	0.29	0.16	0.2	0.32	0.32		EKS Score	0.4	0.38	0.33	0.39	0.33		EKS Score	0.31	0.17	0.14	0.16	0.29		EKS Score	0.3	0.27	0.31	0.27	0.22
	Mean	0.258						Mean	0.366						Mean	0.214						Mean	0.274
	Std	0.0736206						Std	0.0336155						Std	0.0795613						Std	0.0350714
	Standard Error	0.0329242						Standard Error	0.0150333						Standard Error	0.0355809						Standard Error	0.0156844

## Sheet: Figure S3
	Figure S3
	Permutation %	F-Score	Normalized EKS Score
	0	1	1
	1	0.925	0.874
	3	0.79	0.63
	5	0.685	0.387
	10	0.508	-0.168

## Sheet: Figure S4
	Figure S4
	MPNN_LSF Full Data (no weights)	Trial 1	Trial 2	Trial 3	Trial 4	Trial 5		MPNN_LSF Full Data (weight 1)	Trial 1	Trial 2	Trial 3	Trial 4	Trial 5		MPNN_LSF Full Data (weight 2)	Trial 1	Trial 2	Trial 3	Trial 4	Trial 5		MPNN_LSF Full Data (weight 3)	Trial 1	Trial 2	Trial 3	Trial 4	Trial 5
	F-Score	0.33	0.37	0.35	0.41	0.31		F-Score	0.32	0.3	0.44	0.47	0.34		F-Score	0.55	0.55	0.62	0.56	0.58		F-Score	0.54	0.6	0.61	0.55	0.57
	Mean	0.354						Mean	0.374						Mean	0.572						Mean	0.574
	Std	0.0384708						Std	0.0760263						Std	0.0294958						Std	0.0304959
	Standard Error	0.0172047						Standard Error	0.034						Standard Error	0.0131909						Standard Error	0.0136382
	MPNN_LSF No Negative Data (no weights)	Trial 1	Trial 2	Trial 3	Trial 4	Trial 5		MPNN_LSF No Negative Data (weight 1)	Trial 1	Trial 2	Trial 3	Trial 4	Trial 5		MPNN_LSF No Negative Data (weight 2)	Trial 1	Trial 2	Trial 3	Trial 4	Trial 5		MPNN_LSF No Negative Data (weight 3)	Trial 1	Trial 2	Trial 3	Trial 4	Trial 5
	F-Score	0.13	0.23	0.08	0.13	0.13		F-Score	0.12	0.06	0.17	0	0.17		F-Score	0.3	0.34	0.32	0.34	0.35		F-Score	0.35	0.34	0.36	0.35	0.31
	Mean	0.14						Mean	0.104						Mean	0.33						Mean	0.342
	Std	0.0547723						Std	0.0736885						Std	0.02						Std	0.0192354
	Standard Error	0.0244949						Standard Error	0.0329545						Standard Error	0.00894427						Standard Error	0.00860233

[truncated: 1 more sheets: Figure S5]
